# Supplementary material for: Liposomal DQ in Combination with Copper Inhibits ARID1A Mutant Ovarian Cancer Growth
Source: Biomolecules. 2023 Apr 25;13(5):744. doi: 10.3390/biom13050744 (PMC10216151; doi:10.3390/biom13050744)
Supplement: Supplementary file 1 [file biomolecules-13-00744-s001.zip]

Archive with 1 entries (1 files):
- biomolecules-2220084-supplementary.pdf
